# Supplementary material for: Genomic analysis of head and neck cancer cases from two high incidence regions
Source: PLoS One. 2018 Jan 29;13(1):e0191701. doi: 10.1371/journal.pone.0191701 (PMC5788352; doi:10.1371/journal.pone.0191701)
Supplement: S1 Table — In red regions significantly associated with overall survival and head and neck cancer related genes. (XLSX) [file pone.0191701.s005.xlsx]

## Sheet: S1. Focal sCNAs
S1 Table. GISTIC list of Focal copy number amplifications and deletions. In red regions significantly associated with overall survival and Head and neck cancer related genes
List of Focal Amplifications
cytoband	q value	residual q value	wide peak boundaries	genes in wide peak
11q13.3	5.8607e-48	5.3359e-46	chr11:69074091-69840585	CCND1	FGF3	FGF4	FGF19	ORAOV1
7p11.2	1.5335e-15	3.5398e-15	chr7:54941223-55293010	EGFR
8p11.23	1.477e-10	1.477e-10	chr8:38063236-38227244	BAG4	DDHD2	WHSC1L1	PPAPDC1B
3q26.33	3.6953e-10	3.6953e-10	chr3:181430557-182802873	SOX2	ATP11B	DCUN1D1	MCCC1	SOX2-OT	FLJ46066
11q22.2	1.7985e-12	7.5397e-09	chr11:101806640-102510833	BIRC2	BIRC3	MMP7	MMP20	YAP1	KIAA1377	C11orf70	TMEM123
13q22.1	1.1878e-06	1.1878e-06	chr13:73444519-74086113	KLF5	PIBF1
17q21.31	8.9205e-07	5.2821e-06	chr17:43949449-44788309	MAPT	NSF	LRRC37A	ARL17A	STH	KIAA1267	LRRC37A2	LOC644246	NSFP1	LOC100128977	LOC100130148	ARL17B
7q22.1	1.3762e-05	0.00027065	chr7:97488734-102628314	hsa-mir-548o	hsa-mir-4285	hsa-mir-106b	ACHE	ASNS	AZGP1	AP1S1	CUX1	CYP3A7	CYP3A4	CYP3A5	EPHB4	EPO	GNB2	AGFG2	LRCH4	MCM7	NPTX2	OCM2	SERPINE1	PCOLCE	PMS2P1	POLR2J	TAF6	TFR2	TRIP6	VGF	ZAN	ZNF3	ZKSCAN1	ZSCAN21	TRRAP	BUD31	PLOD3	AP4M1	ATP5J2	MUC12	ARPC1B	RASA4	LRRC17	POP7	ZNHIT1	ARPC1A	SH2B2	STAG3	CPSF4
14q13.3	0.00017749	0.00036438	chr14:37062034-38537903	FOXA1	PAX9	SLC25A21	MIPOL1	LOC100129794	MIR4503
18p11.32	0.0012788	0.0012788	chr18:878803-2351158	ADCYAP1	LINC00470
9p24.1	0.00096942	0.0016234	chr9:1-15889410	hsa-mir-101-2	hsa-mir-1302-9	DMRT1	FOXD4	MLANA	GLDC	INSL4	JAK2	NFIB	PTPRD	RFX3	RLN1	RLN2	SLC1A1	SMARCA2	SNAPC3	TYRP1	VLDLR	MPDZ	CER1	KIAA0020	RCL1	DMRT2	PSIP1	INSL6	KDM4C	KANK1	RANBP6	CD274	AK3	C9orf68	CDC37L1	C9orf46	CBWD1	KIAA1432	DMRT3	ERMP1	PDCD1LG2	DOCK8	GLIS3-AS1	TPD52L3	IL33	C9orf123	UHRF2	C9orf66	TTC39B
1p34.2	0.00067944	0.0020881	chr1:39708826-43108187	hsa-mir-30c-1	BMP8B	COL9A2	CTPS	EDN2	GUCA2A	GUCA2B	MYCL1	NFYC	PPT1	RLF	PABPC4	KCNQ4	RIMS3	ZMPSTE24	PPIE	CAP1	FOXJ3	SCMH1	MACF1	HEYL	HPCAL4	TRIT1	HIVEP3	OXCT2	SMAP2	DEM1	ZNF643	PPCS	ZMYND12	NT5C1A	MFSD2A	TMCO2	ZNF684	CITED4	SLFNL1	RIMKLA	ZNF642	BMP8A	MIR30C1	MIR30E	KIAA0754	SNORA55	PPIEL	CCDC30	LOC100130557
12q15	0.0010412	0.0034239	chr12:66649170-70612234	hsa-mir-1279	CPM	IFNG	LYZ	MDM2	RAP1B	YEATS4	DYRK2	CCT2	FRS2	CPSF6	GRIP1	IL22	SLC35E3	IL26	CAND1	MDM1	NUP107	HELB	RAB3IP	BEST3	LRRC10	MIR1279	SNORA70G	MIR3913-2	MIR3913-1	LOC100507250
9q33.3	0.0038956	0.0038956	chr9:129141451-141213431	hsa-mir-602	hsa-mir-4292	hsa-mir-126	hsa-mir-219-2	hsa-mir-3154	hsa-mir-2861	ABCA2	ABL1	ABO	AK1	ASS1	C8G	CACNA1B	CCBL1	ENTPD2	CDK9	CEL	CELP	COL5A1	CRAT	DBH	SARDH	DNM1	TOR1A	ENDOG	ENG	FCN1	FCN2	FPGS	FUT7	GLE1	GOLGA2	RAPGEF1	GRIN1	LCN1	LCN2	LMX1B	NOTCH1	ODF2	PAEP	PPP2R4	PTGDS	RALGDS	RPL7A	RPL12	RXRA
11p15.5	0.0068669	0.0068669	chr11:1-2646319	hsa-mir-483	hsa-mir-675	hsa-mir-4298	hsa-mir-210	AP2A2	ASCL2	CD81	CD151	CTSD	DRD4	DUSP8	HRAS	IGF2	INS	IRF7	KCNQ1	LSP1	MUC2	MUC6	POLR2L	PSMD13	RNH1	MRPL23	RPLP2	SCT	TALDO1	TH	TSPAN4	TNNI2	TNNT3	RASSF7	IFITM1	BRSK2	TSPAN32	TSSC4	IFITM3	DEAF1	IFITM2	PKP3	SIRT3	C11orf21	TRPM5	IGF2-AS1	BET1L	CEND1	CDHR5
6p21.1	0.0096014	0.0096014	chr6:38679677-45574684	hsa-mir-586	BYSL	RUNX2	CCND3	CDC5L	DNAH8	SLC29A1	GLP1R	GUCA1A	GUCA1B	HSP90AB1	MDFI	MEA1	MOCS1	NFKBIE	NFYA	PEX6	PGC	POLH	PPP2R5D	PTK7	PRPH2	SRF	TBCC	VEGFA	TFEB	SUPT3H	KCNK5	NCR2	MED20	POLR1C	MAD2L1BP	CUL7	C6orf108	CNPY3	FRS3	SLC22A7	APOBEC2	CAPN11	CUL9	UBR2	DAAM2	KIAA0240	ZNF318	YIPF3	USP49
8q24.3	0.012321	0.012321	chr8:142016910-145919125	hsa-mir-1234	hsa-mir-939	hsa-mir-661	hsa-mir-937	hsa-mir-1302-7	BAI1	CYC1	CYP11B1	CYP11B2	EEF1D	GLI4	GML	GPR20	GPT	GRINA	HSF1	LY6E	LY6H	TONSL	PLEC	TSTA3	PSCA	LY6D	JRK	DGAT1	GPAA1	FOXH1	RECQL4	LRRC14	ZNF623	PTP4A3	PUF60	DENND3	ZC3H3	ARC	BOP1	SCRIB	FBXL6	OPLAH	CPSF1	CYHR1	VPS28	FAM203A	C8orf55	EXOSC4	LY6K
17q12	0.00096942	0.013944	chr17:37660470-38010814	ERBB2	GRB7	NEUROD2	PNMT	TCAP	STARD3	IKZF3	CDK12	PPP1R1B	MIEN1	PGAP3	MIR4728
18q12.1	0.013944	0.013944	chr18:26783525-27976233	hsa-mir-302f	MIR302F
6q12	0.0154	0.0154	chr6:63562516-64468737	PTP4A1	PHF3	LGSN	EYS
15q11.2	0.0154	0.0154	chr15:1-22562317	hsa-mir-1268	hsa-mir-3118-6	hsa-mir-3118-4	NBEAP1	OR4N4	HERC2P3	POTEB	LOC348120	OR4M2	OR4N3P	NF1P2	CHEK2P2	LOC646214	CXADRP2	REREP3	GOLGA6L6	LOC727924	GOLGA8C
7q21.3	3.9193e-07	0.02702	chr7:92144752-93858180	hsa-mir-489	CALCR	CDK6	GNG11	GNGT1	PEX1	TFPI2	BET1	SAMD9	CCDC132	RBM48	MGC16142	SAMD9L	HEPACAM2	FAM133B	MIR489	MIR653	LOC728066	MIR4652
4p16.3	0.030201	0.030201	chr4:1-10648183	hsa-mir-3138	hsa-mir-548i-2	hsa-mir-95	hsa-mir-4274	hsa-mir-943	hsa-mir-571	ADD1	ADRA2C	ATP5I	CRMP1	CTBP1	DGKQ	DRD5	EVC	FGFR3	GAK	GRK4	HTT	HGFAC	HMX1	IDUA	LETM1	LRPAP1	MSX1	MYL5	PDE6B	PPP2R2C	RGS12	RNF4	S100P	SH3BP2	WFS1	WHSC1	WHSC2	ZNF141	SLBP	ACOX3	CPZ	NOP14	FAM193A	KIAA0232	WDR1	C4orf6	MFSD10	MAEA	PCGF3
5q35.3	0.059997	0.059997	chr5:167622915-180915260	hsa-mir-340	hsa-mir-1229	hsa-mir-4281	hsa-mir-1271	hsa-mir-585	hsa-mir-218-2	hsa-mir-103-1-as	BNIP1	CANX	CLTB	NKX2-5	DBN1	DOCK2	DRD1	DUSP1	F12	FGFR4	FOXI1	FLT4	GABRP	GRK6	GRM6	HK3	HNRNPAB	HNRNPH1	HRH2	KCNMB1	LCP2	LTC4S	MGAT1	MSX2	NPM1	MAPK9	PROP1	RARS	SLC34A1	SLIT3	SNCB	STK10	ZNF354A	STC2	FGF18	SQSTM1	ATP6V0E1	PDLIM7	ADAMTS2
1p36.33	0.0016234	0.066559	chr1:1-32985425	hsa-mir-4254	hsa-mir-1976	hsa-mir-3115	hsa-mir-4253	hsa-mir-1256	hsa-mir-1290	hsa-mir-1273d	hsa-mir-34a	hsa-mir-4252	hsa-mir-551a	hsa-mir-4251	hsa-mir-429	hsa-mir-1302-2	ALPL	RERE	BAI2	C1QA	C1QB	C1QC	CA6	CAPZB	CASP9	RUNX3	TNFRSF8	CDA	CDK11B	CDC42	CD52	RCC1	CLCN6	CLCNKA	CLCNKB	CNR2	COL16A1	CORT	DDOST	DFFA	DFFB	DVL1	E2F2	ECE1	MEGF6	EPHA2	ENO1	EPB41	EPHA8
16p11.2	0.074168	0.074168	chr16:27806849-31575185	hsa-mir-762	ALDOA	ATP2A1	CD19	CLN3	COX6A2	CTF1	2001-09-01	FUS	ITGAD	ITGAL	ITGAM	ITGAX	KIF22	MAZ	PHKG2	PPP4C	MAPK3	PRSS8	SLC5A2	SPN	SULT1A2	STX4	SULT1A1	SULT1A3	TBX6	TGFB1I1	TUFM	DOC2A	HIRIP3	EIF3C	BCL7C	TAOK2	ZNF646	SETD1A	RNF40	MVP	BCKDK	CD2BP2	CDIPT	SRCAP	CORO1A	ATXN2L	SEPHS2	XPO6	ZNF629
2q33.1	0.082713	0.082713	chr2:171635766-208029013	hsa-mir-2355	hsa-mir-3130-4	hsa-mir-3129	hsa-mir-1245	hsa-mir-561	hsa-mir-1258	hsa-mir-3128	hsa-mir-1246	hsa-mir-10b	hsa-mir-933	AOX1	ATP5G3	BMPR2	CASP8	CASP10	CD28	CHN1	CHRNA1	CLK1	COL3A1	COL5A2	ATF2	CTLA4	DLX1	DLX2	DYNC1I2	EEF1B2	FRZB	GAD1	MSTN	GLS	GPR1	HOXD1	HOXD3	HOXD4	HOXD8	HOXD9	HOXD10	HOXD11	HOXD12	HOXD13	HSPD1	HSPE1	INPP1	ITGA6	ITGA4
4q13.1	0.089699	0.089699	chr4:66129034-67311735	hsa-mir-1269	EPHA5	LOC100144602
10q22.1	0.089699	0.089699	chr10:69933970-74362354	hsa-mir-1254	COL13A1	DNA2	EIF4EBP2	HK1	HNRNPH3	NODAL	PCBD1	PPA1	PRF1	SRGN	PSAP	SUPV3L1	TACR2	SLC25A16	SGPL1	DDX21	CHST3	VPS26A	SPOCK2	MICU1	TSPAN15	KIAA1279	KIAA1274	NEUROG3	ASCC1	DDIT4	DNAJB12	LRRC20	SLC29A3	H2AFY2	RUFY2	CCAR1	SAR1A	CDH23	PBLD	NPFFR1	C10orf54	DDX50	HKDC1	TET1	MYPN	AIFM2	ANAPC16	ADAMTS14	UNC5B
12q12	0.089699	0.089699	chr12:34756689-38446860	[ALG10B]
7p22.3	0.059997	0.096733	chr7:1-3534504	hsa-mir-339	GNA12	GPER	LFNG	NUDT1	PDGFA	PRKAR1B	MAFK	MAD1L1	EIF3B	ADAP1	IQCE	SUN1	INTS1	SNX8	FTSJ2	GET4	CYP2W1	HEATR2	CHST12	FAM20C	MICALL2	TTYH3	PSMG3	C7orf50	CARD11	ZFAND2A	COX19	KIAA1908	GPR146	AMZ1	TMEM184A	BRAT1	SDK1	TFAMP1	UNCX	ELFN1	FLJ44511	LOC442497	MIR339	LOC100288524	MIR4648	MIR4655
19q13.2	0.096733	0.096733	chr19:28967576-59128983	hsa-mir-1274b	hsa-mir-935	hsa-mir-373	hsa-mir-1283-2	hsa-mir-643	hsa-mir-125a	hsa-mir-150	hsa-mir-4324	hsa-mir-220c	hsa-mir-3191	hsa-mir-320e	hsa-mir-769	hsa-mir-642	hsa-mir-4323	hsa-mir-641	A1BG	ACTN4	AP2A1	AKT2	APLP1	APOC1	APOC1P1	APOC2	APOC4	APOE	KLK3	ATP1A3	ATP4A	AXL	BAX	BCAT2	BCKDHA	BCL3	CEACAM1	BLVRB	C5AR1	CA11	CALM3	CAPNS1	CCNE1	CD22	CD33	SIGLEC6	CD37	CD79A	CEACAM5
14q32.33	0.049163	0.099875	chr14:79710790-107349540	hsa-mir-203	hsa-mir-4309	hsa-mir-1247	hsa-mir-656	hsa-mir-370	hsa-mir-345	hsa-mir-342	hsa-mir-3173	SERPINA3	AKT1	BDKRB1	BDKRB2	CALM1	SERPINA6	FOXN3	CHGA	CKB	CRIP1	CRIP2	DIO2	DIO3	DYNC1H1	EIF5	ELK2AP	EML1	GALC	GTF2A1	BRF1	HSP90AA1	IFI27	ITPK1	JAG2	KLC1	MARK3	ATXN3	NDUFB1	SERPINA5	SERPINA1	SERPINA4	PPP2R5C	LGMN	PSMC1	MOK	SEL1L	TNFAIP2	TRAF3
22q11.21	0.099875	0.099875	chr22:20305945-23429223	hsa-mir-650	hsa-mir-130b	hsa-mir-649	CRKL	GNAZ	SERPIND1	PI4KA	MAPK1	SLC7A4	UBE2L3	VPREB1	ZNF74	LZTR1	TOP3B	P2RX6	SNAP29	PPM1F	HIC2	PRAME	SDF2L1	PPIL2	POM121L1P	RTDR1	POM121L8P	YPEL1	MED15	THAP7	TMEM191A	KLHL22	DGCR6L	RIMBP3	SCARF2	GGTLC2	LOC96610	MGC16703	ZNF280A	ZNF280B	AIFM3	RIMBP3C	YDJC	CCDC116	POM121L4P	PI4KAP2	LOC400891	BCRP2	MIR130B
20q13.2	0.11718	0.11718	chr20:52804370-52841033	PFDN4
12p13.33	0.12772	0.12772	chr12:1-32614634	hsa-mir-4302	hsa-mir-920	hsa-mir-614	hsa-mir-613	hsa-mir-1244-3	hsa-mir-141	A2M	A2MP1	APOBEC1	ARHGDIB	ART4	BCAT1	BICD1	C1R	C1S	C3AR1	CACNA1C	CCND2	CD4	CD9	CD27	CD69	CDKN1B	CHD4	CREBL2	DDX11	ATN1	PHC1	EMP1	ENO2	EPS8	ETV6	FGF6	FKBP4	FOXM1	GAPDH	GNB3	GPR19	GRIN2B	GUCY2C	GYS2	IAPP	ITPR2	KCNA1	KCNA5	KCNA6
5p15.33	0.099875	0.13842	chr5:1-2479445	hsa-mir-4277	NDUFS6	SDHA	SLC6A3	SLC9A3	TERT	TRIP13	PDCD6	SLC12A7	TPPP	EXOC3	PP7080	IRX4	CEP72	AHRR	MRPL36	BRD9	ZDHHC11	LPCAT1	CLPTM1L	NKD2	C5orf55	CCDC127	PLEKHG4B	SLC6A19	SLC6A18	LRRC14B	SDHAP3	LOC728613	MIR4277	LOC100506688	MIR4457	MIR4456	MIR4635
12q24.33	0.033281	0.13842	chr12:103714425-133851895	hsa-mir-4304	hsa-mir-1178	hsa-mir-620	hsa-mir-1302-1	hsa-mir-619	ACACB	ACADS	ALDH2	ATP2A2	BCL7A	SCARB1	CMKLR1	COX6A1	CRY1	DAO	DTX1	EIF2B1	STX2	GOLGA3	GTF2H3	HPD	MMP17	MSI1	MVK	MYL2	NFYB	NOS1	OAS1	OAS2	OAS3	P2RX4	P2RX7	PEBP1	PLA2G1B	POLE	PPP1CC	PRKAB1	PSMD9	PTPN11	PXMP2	PXN	RAN	RFC5	RFX4	RPL6	RPLP0
17p13.3	0.16236	0.16236	chr17:1-10149517	hsa-mir-4314	hsa-mir-324	hsa-mir-497	hsa-mir-1253	hsa-mir-212	hsa-mir-22	hsa-mir-3183	ABR	ACADVL	ALOX12	ALOX12B	ALOX12P2	ALOX15	ALOX15B	ARRB2	ASGR1	ASGR2	ASPA	ATP1B2	ATP2A3	C1QBP	CD68	CHD3	CHRNB1	CHRNE	CLDN7	CRK	CTNS	DLG4	DPH1	DVL2	EFNB3	EIF4A1	EIF5A	ENO3	FGF11	GP1BA	GPS2	GUCY2D	HIC1	ITGAE	MNT	MYH10	MYO1C	NUP88	OR1D2
1q31.2	0.099875	0.16236	chr1:157151524-249250621	hsa-mir-3124	hsa-mir-3123	hsa-mir-1537	hsa-mir-1182	hsa-mir-320b-2	hsa-mir-664	hsa-mir-194-1	hsa-mir-3122	hsa-mir-4260	hsa-mir-205	hsa-mir-29b-2	hsa-mir-135b	hsa-mir-1231	hsa-mir-181a-1	hsa-mir-1278	hsa-mir-3121	hsa-mir-488	hsa-mir-199a-2	hsa-mir-1295	hsa-mir-3119-2	hsa-mir-557	hsa-mir-1255b-2	hsa-mir-921	hsa-mir-556	hsa-mir-4259	ABL2	ACTA1	ACTN2	ADORA1	PARP1	ADSS	AGT	ALDH9A1	APCS	APOA2	FASLG	ARF1	ASTN1	SERPINC1	ATF3	ATP1A2	ATP1A4	ATP1B1	ATP2B4	AVPR1B	C4BPA
19p13.3	0.16236	0.16236	chr19:1-5348785	hsa-mir-7-3	hsa-mir-637	hsa-mir-4321	hsa-mir-1909	hsa-mir-3187	hsa-mir-1302-11	AES	AMH	ATP5D	AZU1	HCN2	BSG	CDC34	CIRBP	CNN2	CSNK1G2	DAPK3	CFD	ARID3A	EEF2	EFNA2	ELANE	GAMT	GNA11	GNA15	GNG7	MKNK2	GPX4	GZMM	MATK	GADD45B	NFIC	OAZ1	PALM	POLR2E	POLRMT	MAP2K2	PRTN3	PTBP1	PTPRS	RPS15	SGTA	SH3GL1	STK11	TBXA2R	TCF3
9p13.3	0.12772	0.16855	chr9:31636881-71035937	hsa-mir-1299	ACO1	ALDH1B1	ANXA2P2	NUDT2	AQP3	AQP7	BAG1	CA9	CCIN	CD72	CLTA	CNTFR	FANCG	GALT	B4GALT1	DNAJA1	IL11RA	NDUFB6	NFX1	NPR2	PAX5	PGM5	PRSS3	RMRP	CCL19	CCL21	SHB	TESK1	TLN1	TPM2	VCP	RECK	GRHPR	RGP1	MELK	RUSC2	ZBTB5	GNE	TOPORS	SIGMAR1	CREB3	UNC13B	CCL27	PTENP1	DCTN3
16q24.2	0.16855	0.16855	chr16:86862532-90354753	AFG3L1P	APRT	C16orf3	CA5A	CBFA2T3	CDH15	CYBA	DPEP1	FANCA	GALNS	GAS8	MC1R	MVD	CHMP1A	RPL13	SPG7	SLC7A5	CDK10	C16orf7	PIEZO1	TUBB3	PRDM7	TCF25	ZCCHC14	CPNE7	IL17C	ANKRD11	TRAPPC2L	KLHDC4	DEF8	BANP	JPH3	DBNDD1	FBXO31	CDT1	MAP1LC3B	SPIRE2	ZNF469	CENPBD1	ZNF276	RNF166	SPATA2L	C16orf55	ZC3H18	SLC22A31	ZFPM1
21q22.3	0.198	0.198	chr21:33296114-48129895	hsa-mir-3197	hsa-mir-802	ADARB1	AIRE	ATP5O	PTTG1IP	C21orf2	TMEM50B	RUNX1	CBR1	CBR3	CBS	COL6A1	COL6A2	CRYAA	CSTB	DSCAM	RCAN1	DYRK1A	ERG	ETS2	GART	HLCS	HMGN1	PRMT2	IFNAR1	IFNAR2	IFNGR2	IL10RB	ITGB2	KCNE1	KCNJ6	KCNJ15	LSS	MX1	MX2	NDUFV3	PCNT	PCP4	PDE9A	PFKL	PKNOX1	PWP2	S100B	SH3BGR	ITSN1
3p11.1	0.22915	0.22915	chr3:70705511-178982492	hsa-mir-569	hsa-mir-551b	hsa-mir-720	hsa-mir-1263	hsa-mir-16-2	hsa-mir-1280	hsa-mir-548i-1	hsa-mir-544b	hsa-mir-198	hsa-mir-568	hsa-mir-567	hsa-mir-4273	hsa-mir-1324	hsa-mir-1284	AADAC	ACPP	ADCY5	ADPRH	AGTR1	ALCAM	ATP1B3	ATP6V1A	ATR	BCHE	FOXL2	CASR	CBLB	CD80	CD86	CD47	COL8A1	CP	CPA3	CPB1	CPOX	CSTA	DRD3	ECT2	EPHA3	EPHB1	MECOM	GAP43	GATA2	GBE1	GHSR	GOLGB1
1q21.3	0.16236	0.24312	chr1:65687557-249250621	hsa-mir-3124	hsa-mir-3123	hsa-mir-1537	hsa-mir-1182	hsa-mir-320b-2	hsa-mir-664	hsa-mir-194-1	hsa-mir-3122	hsa-mir-4260	hsa-mir-205	hsa-mir-29b-2	hsa-mir-135b	hsa-mir-1231	hsa-mir-181a-1	hsa-mir-1278	hsa-mir-3121	hsa-mir-488	hsa-mir-199a-2	hsa-mir-1295	hsa-mir-3119-2	hsa-mir-557	hsa-mir-1255b-2	hsa-mir-921	hsa-mir-556	hsa-mir-4259	hsa-mir-765	hsa-mir-9-1	hsa-mir-555	hsa-mir-92b	hsa-mir-4258	hsa-mir-190b	hsa-mir-554	hsa-mir-4257	hsa-mir-3118-3	hsa-mir-3118-2	hsa-mir-3118-1	hsa-mir-942	hsa-mir-320b-1	hsa-mir-4256	hsa-mir-197	hsa-mir-553	hsa-mir-137	hsa-mir-760	hsa-mir-186	hsa-mir-1262	hsa-mir-3117
5p12	0.074168	0.33831	chr5:1-180915260	hsa-mir-340	hsa-mir-1229	hsa-mir-4281	hsa-mir-1271	hsa-mir-585	hsa-mir-218-2	hsa-mir-103-1-as	hsa-mir-146a	hsa-mir-3142	hsa-mir-1303	hsa-mir-3141	hsa-mir-1294	hsa-mir-378	hsa-mir-145	hsa-mir-584	hsa-mir-874	hsa-mir-886	hsa-mir-1289-2	hsa-mir-1244-2	hsa-mir-548f-3	hsa-mir-548p	hsa-mir-583	hsa-mir-2277	hsa-mir-9-2	hsa-mir-4280	hsa-mir-582	hsa-mir-449c	hsa-mir-581	hsa-mir-1274a	hsa-mir-580	hsa-mir-579	hsa-mir-4279	hsa-mir-887	hsa-mir-4278	hsa-mir-4277	ADCY2	ADRA1B	ADRB2	ANXA6	APC	TRIM23	ARSB	ATOX1	ALDH7A1	BHMT	BNIP1
List of Focal Deletions
cytoband	q value	residual q value	wide peak boundaries	genes in wide peak
15q22.2	4.566e-29	3.521e-26	chr15:59977933-60774492	ANXA2	FOXB1	NARG2
20p11.22	8.8991e-23	8.8991e-23	chr20:21352237-21687304	NKX2-2	NKX2-4
11q13.3	9.0065e-12	9.0065e-12	chr11:69586071-69932449	FGF3	FGF4
17q25.3	9.0065e-12	1.1252e-11	chr17:80320562-80378938	UTS2R	C17orf101
1p36.33	9.0065e-12	1.4058e-11	chr1:1-2938264	hsa-mir-429	hsa-mir-1302-2	CDK11B	DVL1	GABRD	GNB1	PEX10	PRKCZ	SCNN1D	SKI	TNFRSF4	MMP23B	MMP23A	TNFRSF14	TNFRSF18	ISG15	PLCH2	SLC35E2	RER1	NOC2L	OR4F3	SSU72	SDF4	MXRA8	CPSF3L	C1orf159	AURKAIP1	MRPL20	ATAD3A	PANK4	HES4	VWA1	NADK	MMEL1	OR4F5	LINC00115	MORN1	GLTPD1	OR4F16	CCNL2	TAS1R3	ATAD3B	PLEKHN1	C1orf170	KIAA1751	LOC115110
19p13.3	1.9176e-11	1.8973e-11	chr19:335947-2334537	hsa-mir-4321	hsa-mir-1909	hsa-mir-3187	AMH	ATP5D	AZU1	HCN2	BSG	CDC34	CIRBP	CNN2	CSNK1G2	CFD	ARID3A	EFNA2	ELANE	GAMT	MKNK2	GPX4	GZMM	OAZ1	PALM	POLR2E	POLRMT	PRTN3	PTBP1	RPS15	STK11	TCF3	MADCAM1	SF3A2	AP3D1	MED16	FSTL3	APC2	ABCA7	UQCR11	SBNO2	HMHA1	SHC2	DAZAP1	FGF22	THEG	LSM7	MBD3	PCSK4
9p21.3	9.2007e-14	2.9108e-11	chr9:21543445-22451030	CDKN2A	CDKN2B	MTAP	C9orf53	CDKN2B-AS1
2q37.3	9.0065e-12	2.9447e-09	chr2:242025883-243199373	hsa-mir-3133	BOK	DTYMK	HDLBP	37500	PDCD1	PPP1R7	FARP2	STK25	PASK	ATG4B	ANO7	THAP4	GAL3ST2	ING5	NEU4	MTERFD2	CXXC11	D2HGDH	LOC728323	BOK-AS1
11p15.5	1.1962e-09	3.7595e-09	chr11:1-1628843	hsa-mir-210	AP2A2	CD151	DRD4	DUSP8	HRAS	IRF7	MUC2	MUC6	POLR2L	PSMD13	RNH1	RPLP2	SCT	TALDO1	TSPAN4	RASSF7	IFITM1	BRSK2	IFITM3	DEAF1	IFITM2	PKP3	SIRT3	BET1L	CEND1	CDHR5	TOLLIP	PIDD	PNPLA2	PHRF1	SIGIRR	RIC8A	EPS8L2	CHID1	SLC25A22	ATHL1	PTDSS2	MOB2	ODF3	LRRC56	LOC143666	SCGB1C1	NLRP6	NS3BP	LOC255512
16p13.3	9.6831e-09	9.402e-09	chr16:1-3251811	hsa-mir-3178	hsa-mir-940	hsa-mir-1225	hsa-mir-3177	hsa-mir-662	hsa-mir-3176	ABCA3	ARHGDIG	ATP6V0C	CCNF	CLCN7	ECI1	DNASE1L2	E4F1	GFER	HAGH	HBA1	HBA2	HBM	HBQ1	HBZ	IGFALS	MPG	NDUFB10	NME3	NME4	NTHL1	NTN3	PDPK1	PKD1	RPL3L	RPS2	SOLH	SSTR5	TCEB2	TPSAB1	TSC2	UBE2I	ZNF205	ZNF213	NPRL3	AXIN1	RGS11	CACNA1H	BAIAP3	RHBDL1
2q22.1	7.3826e-11	1.2959e-08	chr2:139644840-143653835	LRP1B	LOC647012
9q34.3	4.5689e-08	4.5689e-08	chr9:137678307-140321665	hsa-mir-4292	hsa-mir-126	ABCA2	C8G	ENTPD2	FCN1	FCN2	FUT7	GRIN1	LCN1	NOTCH1	PAEP	PTGDS	SNAPC4	TRAF2	LHX3	SSNA1	EDF1	CLIC3	PPP1R26	SEC16A	TUBB4B	UBAC1	OLFM1	AGPAT2	SDCCAG3	MAN1B1	PMPCA	COBRA1	GPSM1	DKFZP434A062	NDOR1	PHPT1	ANAPC2	DPP7	OBP2A	MRPS2	EGFL7	FBXW5	C9orf167	EXD3	C9orf86	INPP5E	NPDC1	KCNT1	CARD9
12q24.33	2.8308e-08	6.5864e-08	chr12:131991338-133201946	MMP17	SFSWAP	ULK1	P2RX2	GALNT9	EP400	FBRSL1	NOC4L	PUS1	DDX51	EP400NL	SNORA49	LOC100130238	LOC100507055
7p22.1	7.7175e-08	7.7175e-08	chr7:5240542-8479081	hsa-mir-589	ACTB	ICA1	PMS2	RAC1	RPA3	FSCN1	ZNF12	AIMP2	CYTH3	KDELR2	WIPI2	EIF2AK1	CCZ1	MIOS	RNF216	ZNF853	ZDHHC4	C1GALT1	C7orf26	FBXL18	USP42	TNRC18	C7orf70	GLCCI1	DAGLB	CCZ1B	SLC29A4	RSPH10B	COL28A1	GRID2IP	ZNF815	PMS2CL	OCM	MIR589	RSPH10B2	LOC729852	LOC100131257
16q24.3	3.399e-06	3.399e-06	chr16:87968794-89335817	APRT	CBFA2T3	CDH15	CYBA	GALNS	MVD	PIEZO1	IL17C	TRAPPC2L	BANP	CDT1	ZNF469	RNF166	ZC3H18	SLC22A31	ZFPM1	MGC23284	ZNF778	ACSF3	LINC00304	SNAI3	CTU2	PABPN1L	LOC400558	MIR4722
20q13.33	3.399e-06	3.399e-06	chr20:59050690-63025520	hsa-mir-647	hsa-mir-4326	hsa-mir-124-3	hsa-mir-133a-2	hsa-mir-3195	hsa-mir-1257	CDH4	CHRNA4	COL9A3	EEF1A2	NPBWR2	KCNQ2	LAMA5	MYT1	NTSR1	OPRL1	PSMA7	PTK6	RPS21	SRMS	TAF4	TCEA2	TPD52L2	TNFRSF6B	OSBPL2	ARFRP1	RGS19	TCFL5	ADRM1	OGFR	DIDO1	HRH3	PRPF6	SS18L1	GTPBP5	GMEB2	SLCO4A1	STMN3	RTEL1	SOX18	YTHDF1	LIME1	UCKL1	C20orf11	PCMTD2	C20orf20
15q11.2	2.2346e-07	5.6259e-06	chr15:1-22541900	hsa-mir-1268	hsa-mir-3118-6	hsa-mir-3118-4	NBEAP1	OR4N4	HERC2P3	POTEB	LOC348120	OR4M2	OR4N3P	NF1P2	CHEK2P2	LOC646214	CXADRP2	GOLGA6L6	LOC727924	GOLGA8C
1q31.2	3.399e-06	6.7708e-06	chr1:185317358-200182663	hsa-mir-181a-1	hsa-mir-1278	F13B	NR5A2	CFH	CFHR1	CFHR2	PDC	PLA2G4A	PTGS2	PTPRC	RGS1	RGS2	RGS13	TROVE2	TPR	B3GALT2	PRG4	CFHR4	CFHR3	OCLM	CRB1	GLRX2	UCHL5	C1orf27	LHX9	RGS18	CDC73	CFHR5	HMCN1	ATP6V1G3	NEK7	DENND1B	ASPM	FAM5C	KCNT2	ZBTB41	C1orf53	MIR181B1	MIR181A1	RGS21	LOC440704	LOC100131234	MIR1278	MIR548F1	MIR4735
8q24.3	9.3883e-06	1.5103e-05	chr8:144297668-145947775	hsa-mir-1234	hsa-mir-939	hsa-mir-661	hsa-mir-937	CYC1	EEF1D	GLI4	GPT	GRINA	HSF1	TONSL	PLEC	TSTA3	DGAT1	GPAA1	FOXH1	RECQL4	LRRC14	ZNF623	PUF60	ZC3H3	BOP1	SCRIB	FBXL6	OPLAH	CPSF1	CYHR1	VPS28	FAM203A	EXOSC4	SLC39A4	PYCRL	C8orf51	GPR172A	GSDMD	ZNF696	ARHGAP39	SHARPIN	EPPK1	SCRT1	MAF1	PARP10	TIGD5	PPP1R16A	KIFC2	NAPRT1
3p11.1	1.2792e-05	2.0844e-05	chr3:88206532-93632197	EPHA3
22q13.33	2.0844e-05	2.0844e-05	chr22:50026315-51304566	ACR	ARSA	CHKB	CPT1B	TYMP	MAPK11	MAPK12	SBF1	PPP6R2	ZBED4	SCO2	RABL2B	MLC1	MAPK8IP2	PLXNB2	BRD1	NCAPH2	MOV10L1	MIOX	PANX2	ALG12	CRELD2	ADM2	TRABD	SELO	HDAC10	SHANK3	TUBGCP6	LOC90834	LMF2	KLHDC7B	RPL23AP82	CHKB-CPT1B	IL17REL	FAM116B	PIM3	ODF3B	SYCE3	LOC100144603
4p16.3	4.7486e-06	2.7103e-05	chr4:470104-2422272	hsa-mir-943	ATP5I	CTBP1	DGKQ	FGFR3	GAK	IDUA	LETM1	MYL5	PDE6B	WHSC1	WHSC2	SLBP	MAEA	PCGF3	SPON2	TACC3	MXD4	CPLX1	SLC26A1	FGFRL1	PIGG	KIAA1530	ZFYVE28	HAUS3	MFSD7	TMEM175	C4orf42	TMEM129	FAM53A	CRIPAK	RNF212	NAT8L	POLN	C4orf48	SCARNA22	MIR943	LOC100129917	LOC100130872	TMED11P	MIR4800
7q36.3	2.1175e-05	3.4827e-05	chr7:156761819-156936630	MNX1	LOC645249
8p23.3	1.6903e-08	8.219e-05	chr8:1-6263938	hsa-mir-596	CLN8	MYOM2	DLGAP2	ARHGEF10	KBTBD11	FBXO25	CSMD1	C8orf42	ERICH1	ZNF596	LOC286083	OR4F21	RPL23AP53	MIR596
10q26.3	8.3058e-05	8.219e-05	chr10:133977532-135534747	hsa-mir-202	ADAM8	CYP2E1	ECHS1	INPP5A	UTF1	DPYSL4	TUBGCP2	DUX4	DUX2	VENTX	CALY	TTC40	LRRC27	GPR123	NKX6-2	KNDC1	MTG1	SYCE1	PRAP1	ZNF511	C10orf91	PWWP2B	PAOX	C10orf125	STK32C	LOC399829	SPRNP1	FRG2B	SPRN	MIR202	LOC619207	DUX4L7	DUX4L6	DUX4L5	DUX4L3	DUX4L2	MIR3944
18q22.2	0.0001186	0.0001186	chr18:61006830-72372585	CDH7	CYB5A	SERPINB2	SERPINB5	SERPINB8	SERPINB10	SERPINB13	SERPINB3	SERPINB4	SERPINB7	SOCS6	VPS4B	CD226	RTTN	CDH19	TIMM21	TMX3	CNDP2	CCDC102B	NETO1	CNDP1	SERPINB12	SERPINB11	DSEL	FAM69C	CBLN2	FBXO15	DOK6	LINC00305	HMSD	LOC284294	LOC400654	LOC400655	LOC400657	LOC643542	C18orf63	LOC100505776	LOC100505817
11p14.3	1.5103e-05	0.00013524	chr11:20673868-27018625	FANCF	GAS2	NELL1	SLC17A6	ANO3	MUC15	SLC5A12	ANO5	SVIP	LUZP2	LOC100500938
21q21.1	0.00014012	0.00019113	chr21:17819037-26764073	hsa-mir-548x	hsa-mir-125b-2	hsa-let-7c	CXADR	NCAM2	TMPRSS15	BTG3	CHODL-AS1	LINC00308	C21orf91	CHODL	C21orf91-OT1	D21S2088E	LOC339622	LINC00317	LINC00320	MIRLET7C	MIR125B2	MIR99A	C21orf37
10p11.21	0.00034686	0.00033136	chr10:34047976-35406625	CUL2	PARD3	LOC100505583
14q21.2	5.0758e-05	0.0003879	chr14:37051360-50049037	FKBP3	FOXA1	CTAGE5	PAX9	PNN	SSTR1	GEMIN2	SEC23A	FAM179B	KLHL28	PRPF39	MIS18BP1	FANCM	FSCB	SLC25A21	MIA2	C14orf28	TRAPPC6B	RPL10L	MIPOL1	LRFN5	CLEC14A	MDGA2	FBXO33	LOC283547	SNORD127	LOC100129794	LOC100288846	MIR548Y	LOC100506433	MIR4503
4q13.1	1.2983e-05	0.00046272	chr4:57738470-71207397	hsa-mir-1269	CENPC1	CSN1S1	CSN2	CSN3	EPHA5	GNRHR	HTN1	HTN3	IGFBP7	POLR2B	REST	STATH	SULT1E1	UGT2B4	UGT2B7	UGT2B10	UGT2B15	UGT2B17	TMPRSS11D	UGT2B11	UGT2A1	LPHN3	STAP1	SULT1B1	TMPRSS11E	UGT2B28	ODAM	UBA6	UGT2A3	NOA1	CABS1	YTHDC1	TMPRSS11B	TECRL	LOC255130	FDCSP	CSN1S2AP	TMPRSS11A	TMPRSS11F	LOC401134	SYT14L	TMPRSS11BNL	C4orf40	LOC550112	LOC550113
11q14.3	0.00034871	0.00046272	chr11:79112175-111135744	hsa-mir-1260b	hsa-mir-548l	hsa-mir-1304	hsa-mir-1261	hsa-mir-3166	hsa-mir-4300	hsa-mir-708	ACAT1	BIRC2	BIRC3	ATM	CASP1	CASP4	CASP5	CTSC	DDX10	DLG2	FDX1	FUT4	GRIA4	GRM5	GUCY1A2	MMP1	MMP3	MMP7	MMP8	MMP10	MMP12	MMP13	MRE11A	MTNR1B	NPAT	PGR	PRCP	RDX	SLN	TRPC6	TYR	CUL5	PICALM	FZD4	OR7E2P	JRKL	EED	MTMR2	MMP20
13q31.1	5.0947e-05	0.00060012	chr13:53625625-96088851	hsa-mir-92a-1	hsa-mir-622	hsa-mir-3169	hsa-mir-1297	KLF5	BTF3P11	CLN5	DACH1	DCT	EDNRB	GPC5	LMO7	PCDH9	POU4F1	ATXN8OS	UCHL3	SCEL	TBC1D4	GPC6	SPRY2	ABCC4	PIBF1	SOX21	KLF12	DIS3	MYCBP2	TGDS	SLITRK5	FBXL3	PCDH17	NDFIP2	KLHL1	RBM26	PCDH20	RNF219	BORA	TDRD3	DIAPH3	SLITRK6	SLITRK1	KCTD12	SLAIN1	PRR20A	LINC00410	GPR180	COMMD6
16q21	0.0003585	0.00060012	chr16:58757332-65065372	CDH8	LOC644649
5q35.2	0.00085403	0.0013207	chr5:176521457-176857269	F12	SLC34A1	RGS14	LMAN2	PRELID1	RAB24	NSD1	MXD3	PFN3
17p13.3	0.0017786	0.0017195	chr17:1-3106763	hsa-mir-1253	hsa-mir-212	hsa-mir-22	hsa-mir-3183	ABR	CRK	DPH1	HIC1	MNT	MYO1C	OR1D2	PAFAH1B1	SERPINF1	PITPNA	SERPINF2	RPA1	YWHAE	OR1D5	OR1G1	DOC2B	SCARF1	RPH3AL	SGSM2	PRPF8	RAP1GAP2	KIAA0664	SMG6	OR1A2	TIMM22	GEMIN4	GLOD4	INPP5K	RNMTL1	VPS53	TSR1	SRR	NXN	METTL16	FAM57A	RILP	MIR22HG	SMYD4	OVCA2	SLC43A2	WDR81	RTN4RL1
10q21.1	0.0035608	0.0034344	chr10:52642385-69998054	hsa-mir-1296	hsa-mir-548f-1	hsa-mir-605	ANK3	ANXA2P3	CDK1	EGR2	MBL2	PRKG1	TFAM	UBE2D1	CCDC6	RHOBTB1	ZWINT	ZNF365	DKK1	CSTF2T	SIRT1	HERC4	CTNNA3	NRBF2	CISD1	DNAJC12	PCDH15	BICC1	ARID5B	PHYHIPL	MYPN	ADO	LOC84989	C10orf107	TMEM26	RTKN2	ATOH7	SLC16A9	FAM13C	REEP3	JMJD1C	IPMK	C10orf40	LRRTM3	MIR605	LOC728640	MIR1296	MTRNR2L5	MIR3924
1q21.2	0.003433	0.0058035	chr1:148951841-149400251	LOC388692	HIST2H2BF	FCGR1C
3p26.3	0.0023659	0.0058035	chr3:1-3885608	IL5RA	CHL1	CNTN6	TRNT1	CRBN	CNTN4
15q14	8.393e-07	0.006275	chr15:34647569-35053248	hsa-mir-1233-2	hsa-mir-1233-1	GOLGA8A	GJD2	LPCAT4	GOLGA8B	MIR1233-1	MIR1233-2
8p11.22	0.00034871	0.0096827	chr8:38832842-40028305	ADAM3A	ADAM2	IDO1	ADAM18	ADAM9	C8orf4	TM2D2	IDO2	ADAM32	ADAM5P	LOC100130964
21q22.3	0.006275	0.0096827	chr21:42872752-48129895	ADARB1	AIRE	PTTG1IP	C21orf2	CBS	COL6A1	COL6A2	CRYAA	CSTB	PRMT2	ITGB2	LSS	NDUFV3	PCNT	PDE9A	PFKL	PKNOX1	PWP2	S100B	SLC19A1	SUMO3	TFF1	TFF2	TFF3	TRAPPC10	TRPM2	U2AF1	UBE2G2	C21orf33	PDXK	RRP1	MCM3AP	ABCG1	WDR4	FTCD	HSF2BP	RRP1B	DIP2A	POFUT2	ICOSLG	C2CD2	DNMT3L	ZNF295	UBASH3A	SLC37A1	PCBP3
4p15.1	0.0015387	0.010688	chr4:27011358-37244134	hsa-mir-1255b-1	hsa-mir-4275	PCDH7	ARAP2	DTHD1	MIR4275	MIR4801
5p15.33	0.012365	0.013129	chr5:1-2768878	hsa-mir-4277	NDUFS6	SDHA	SLC6A3	SLC9A3	TERT	TRIP13	PDCD6	SLC12A7	TPPP	EXOC3	PP7080	IRX4	CEP72	AHRR	MRPL36	BRD9	ZDHHC11	LPCAT1	CLPTM1L	NKD2	C5orf55	CCDC127	PLEKHG4B	C5orf38	IRX2	SLC6A19	SLC6A18	LRRC14B	SDHAP3	LOC728613	MIR4277	LOC100506688	MIR4457	MIR4456	MIR4635
5q22.1	0.0035608	0.013129	chr5:81593601-131568616	hsa-mir-1244-2	hsa-mir-548f-3	hsa-mir-548p	hsa-mir-583	hsa-mir-2277	hsa-mir-9-2	hsa-mir-4280	APC	ALDH7A1	CAMK4	CAST	CCNH	CDO1	CETN3	CHD1	AP3S1	COX7C	HAPLN1	CSF2	CSNK1G3	VCAN	DMXL1	EFNA5	FBN2	FER	GLRX	HINT1	HSD17B4	IL3	KCNN2	LMNB1	LNPEP	LOX	MAN2A1	MCC	MEF2C	PAM	PCSK1	PGGT1B	PPIC	RASA1	SLC12A2	SNX2	SRP19	NR2F1	XRCC4
14q32.33	0.0027206	0.013129	chr14:101529314-106963725	hsa-mir-203	hsa-mir-4309	hsa-mir-1247	hsa-mir-656	AKT1	CKB	CRIP1	CRIP2	DIO3	DYNC1H1	EIF5	ELK2AP	BRF1	HSP90AA1	JAG2	KLC1	MARK3	PPP2R5C	MOK	TNFAIP2	TRAF3	XRCC3	ADAM6	MTA1	BAG5	C14orf2	CDC42BPB	KIAA0125	TECPR2	SIVA1	RCOR1	PACS2	PPP1R13B	KIF26A	GPR132	CINP	CDCA4	ZNF839	DIO3OS	INF2	ZFYVE21	TMEM121	AMN	APOPT1	BTBD6	EXOC3L4
2p22.3	0.014257	0.0151	chr2:31912165-36780548	hsa-mir-558	LTBP1	SPAST	RASGRP3	FAM98A	MEMO1	CRIM1	TTC27	SLC30A6	BIRC6	NLRC4	YIPF4	DPY30	MYADML	LINC00486	MIR558	LOC100271832	LOC100288911	MIR4765
3q25.2	0.014008	0.0151	chr3:143706303-182513713	hsa-mir-569	hsa-mir-551b	hsa-mir-720	hsa-mir-1263	hsa-mir-16-2	AADAC	ACTL6A	AGTR1	BCHE	CP	CPA3	CPB1	ECT2	MECOM	GHSR	GYG1	IL12A	KPNA4	TM4SF1	MBNL1	MLF1	MME	NDUFB5	CLDN11	P2RY1	PFN2	SERPINI1	SERPINI2	PIK3CA	PLD1	PLOD2	PLSCR1	PRKCI	PTX3	RAP2B	RARRES1	SHOX2	SI	SIAH2	SKIL	SLC2A2	HLTF	SOX2	SSR3	TERC	SEC62
6q16.1	0.0034054	0.016078	chr6:98395422-99326489	hsa-mir-2113	POU3F2	MIR2113
12q21.1	0.0044542	0.016078	chr12:70771662-93088006	hsa-mir-618	hsa-mir-617	hsa-mir-1252	ATP2B1	BTG1	CSRP2	DCN	EPYC	DUSP6	KCNC2	LUM	KITLG	MYF5	MYF6	PPP1R12A	NAP1L1	NTS	PAWR	PTPRB	PTPRR	SYT1	TSPAN8	ALX1	PPFIA2	LGR5	GALNT4	LIN7A	RASSF9	GLIPR1	KERA	KRR1	PHLDA1	RAB21	ZDHHC17	MGAT4C	CCDC59	TRHDE	SLC6A15	TMEM19	TBC1D15	ACSS3	BBS10	CEP290	THAP2	LRRIQ1	C12orf26
12p12.1	0.020289	0.021392	chr12:14580690-25150465	hsa-mir-920	ARHGDIB	ART4	BCAT1	EPS8	GUCY2C	GYS2	IAPP	KCNJ8	LDHB	MGP	MGST1	PDE3A	PDE6H	PIK3C2G	PTPRO	RECQL	ST8SIA1	SLCO1A2	SOX5	KIAA0528	ABCC9	SLCO1B1	STRAP	SLCO1B3	GOLT1B	DERA	WBP11	SLCO1C1	PLEKHA5	ETNK1	H2AFJ	LMO3	CMAS	RERGL	PLBD1	PYROXD1	C12orf39	RERG	PLCZ1	CAPZA3	HIST4H4	ERP27	AEBP2	LINC00477	C12orf60
17q22	0.0081092	0.02344	chr17:49363738-53360686	COX11	TOM1L1	CA10	KIF2B	STXBP4	LOC100506650
1p21.2	0.0041384	0.037068	chr1:68277376-148566896	hsa-mir-3118-3	hsa-mir-3118-2	hsa-mir-3118-1	hsa-mir-942	hsa-mir-320b-1	hsa-mir-4256	hsa-mir-197	hsa-mir-553	hsa-mir-137	hsa-mir-760	hsa-mir-186	hsa-mir-1262	ABCA4	ACADM	ADORA3	AGL	ALX3	AMPD1	AMPD2	AMY1A	AMY1B	AMY1C	AMY2A	AMY2B	RHOC	ATP1A1	ATP5F1	BCL9	BRDT	CAPZA1	CASQ2	CD2	CD53	CD58	CHI3L2	CLCA1	CNN3	COL11A1	CRYZ	CSF1	CTBS	CTH	DBT	DPYD	DR1	S1PR1
4q22.1	0.0025709	0.037068	chr4:90871663-93250535	FAM190A
6q11.1	0.019452	0.041713	chr6:57085627-64084804	hsa-mir-548u	PRIM2	LGSN	KHDRBS2	GUSBP4
7q21.11	0.012256	0.041713	chr7:77041804-95755634	hsa-mir-489	hsa-mir-1285-1	CACNA2D1	CALCR	KRIT1	CD36	CDK6	COL1A2	CYP51A1	DYNC1I1	GNAI1	GNG11	GNGT1	GRM3	HGF	PDK4	PEX1	CDK14	ABCB1	ABCB4	PON1	PON2	PON3	PTPN12	SRI	MTERF	TFPI2	FZD1	SGCE	CLDN12	SEMA3E	MAGI2	DMTF1	AKAP9	BET1	SEMA3A	SEMA3C	DBF4	TP53TG1	PEG10	STEAP1	PCLO	ASB4	ADAM22	ANKIB1	CROT
9p23	0.00040765	0.041713	chr9:1-37761043	hsa-mir-873	hsa-mir-31	hsa-mir-491	hsa-mir-3152	hsa-mir-101-2	hsa-mir-1302-9	ACO1	PLIN2	ANXA2P2	NUDT2	AQP3	AQP7	BAG1	CA9	CCIN	CD72	CDKN2A	CDKN2B	CLTA	CNTFR	DMRT1	ELAVL2	FANCG	FOXD4	MLANA	GALT	B4GALT1	GLDC	DNAJA1	IFNA1	IFNA2	IFNA4	IFNA5	IFNA6	IFNA7	IFNA8	IFNA10	IFNA13	IFNA14	IFNA16	IFNA17	IFNA21	IFNA22P	IFNB1	IFNW1	IL11RA
19q13.43	0.045253	0.041713	chr19:56570198-56659741	ZNF787
1q41	0.041713	0.069407	chr1:220985678-221507140	HLX
8q23.2	0.061482	0.103	chr8:40740474-123793983	hsa-mir-2053	hsa-mir-548a-3	hsa-mir-3151	hsa-mir-1273	hsa-mir-875	hsa-mir-3150	hsa-mir-3149	hsa-mir-2052	hsa-mir-124-2	hsa-mir-486	ANGPT1	ANK1	ASPH	ATP6V1C1	OSGIN2	CA1	CA2	CA3	CA8	CALB1	RUNX1T1	CDH17	CEBPD	CHRNB3	COX6C	CRH	CYP7A1	DECR1	DPYS	E2F5	EXT1	EYA1	FABP4	FABP5	FNTA	GEM	NPBWR1	HAS2	HNF4G	IKBKB	IL7	IMPA1	EIF3E	KCNS2	LYN	MATN2
6p21.2	0.085103	0.13416	chr6:26606513-57183733	hsa-mir-133b	hsa-mir-586	hsa-mir-1275	hsa-mir-219-1	hsa-mir-1236	hsa-mir-877	hsa-mir-3143	ABCF1	CRISP1	AGER	AIF1	ATP6V1G2	BAK1	CFB	BMP5	DST	BYSL	C2	C4A	C4B	DDR1	RUNX2	CCND3	CDC5L	CDKN1A	CDSN	CLIC1	CLPS	COL11A2	ATF6B	MAPK14	CSNK2B	CYP21A2	CYP21A1P	DAXX	DNAH8	DOM3Z	SLC29A1	FANCE	FKBP5	GABBR1	GCLC	GLO1	GLP1R	GNL1	GPX5
13q34	0.074129	0.13416	chr13:111973790-115169878	ATP4B	F7	F10	GAS6	LAMP1	GRK1	SOX1	TFDP1	CUL4A	PROZ	CDC16	TUBGCP3	RASA3	ATP11A	MCF2L	TMCO3	DCUN1D2	PCID2	UPF3A	GRTP1	ADPRHL1	SPACA7	CHAMP1	FAM70B	C13orf35	FLJ44054	FLJ41484	LINC00552	MCF2L-AS1	LOC100506394
18p11.31	0.21148	0.20882	chr18:1-8620322	hsa-mir-4317	ADCYAP1	CETN1	PTPRM	TGIF1	TYMS	YES1	ZFP161	MYOM1	USP14	DLGAP1	LPIN2	THOC1	NDC80	MYL12A	EPB41L3	SMCHD1	CLUL1	ENOSF1	LINC00470	METTL4	ARHGAP28	COLEC12	EMILIN2	L3MBTL4	MYL12B	LINC00526	LOC201477	LOC284215	LAMA1	LOC339290	LRRC30	LOC400643	C18orf56	C18orf42	CBX3P2	LOC645355	TMEM200C	FLJ35776	ROCK1P1	LOC727896	LOC100130480	LOC100192426	MIR4317	MIR3976
8p23.3	1.6903e-08	0.58327	chr8:1-146364022	hsa-mir-1234	hsa-mir-939	hsa-mir-661	hsa-mir-937	hsa-mir-1302-7	hsa-mir-151	hsa-mir-30d	hsa-mir-1208	hsa-mir-1207	hsa-mir-1205	hsa-mir-1204	hsa-mir-548d-1	hsa-mir-2053	hsa-mir-548a-3	hsa-mir-3151	hsa-mir-1273	hsa-mir-875	hsa-mir-3150	hsa-mir-3149	hsa-mir-2052	hsa-mir-124-2	hsa-mir-486	hsa-mir-3148	hsa-mir-4288	hsa-mir-4287	hsa-mir-548h-4	hsa-mir-320a	hsa-mir-548v	hsa-mir-383	hsa-mir-598	hsa-mir-1322	hsa-mir-4286	hsa-mir-124-1	hsa-mir-597	hsa-mir-548i-3	hsa-mir-596	NAT1	NAT2	ADCY8	ADRA1A	ADRB3	ANGPT1	ANGPT2	ANK1	ANXA13	ASAH1
20p12.1	0.093941	0.15215	chr20:8857748-16716074	JAG1	PLCB4	SNAP25	MKKS	BTBD3	FLRT3	LAMP5	ESF1	SPTLC3	KIF16B	TASP1	PAK7	ANKRD5	C20orf7	SEL1L2	C20orf94	MACROD2	ISM1	LOC339593	LOC100131208	MACROD2-AS1	LOC100505536
17q22	0.020671	0.16577	chr17:50236611-53360686	COX11	TOM1L1	KIF2B	STXBP4	LOC100506650
5q22.1	0.0052033	0.19781	chr5:16460463-136961399	hsa-mir-886	hsa-mir-1289-2	hsa-mir-1244-2	hsa-mir-548f-3	hsa-mir-548p	hsa-mir-583	hsa-mir-2277	hsa-mir-9-2	hsa-mir-4280	hsa-mir-582	hsa-mir-449c	hsa-mir-581	hsa-mir-1274a	hsa-mir-580	hsa-mir-579	hsa-mir-4279	APC	TRIM23	ARSB	ALDH7A1	BHMT	BTF3	C6	C7	C9	CAMK4	CAMLG	CAST	CCNB1	CCNH	CDH6	CDH9	CDH10	CDH12	CDH18	CDK7	CDO1	CETN3	CHD1	CKMT2	ERCC8	AP3S1	COX7C	CRHBP	HAPLN1	CSF2
22q13.33	0.0081356	0.21725	chr22:45821910-51304566	hsa-mir-3201	hsa-let-7b	ACR	ARSA	CHKB	CPT1B	TYMP	FBLN1	PPARA	MAPK11	MAPK12	SBF1	WNT7B	CELSR1	PPP6R2	ZBED4	SCO2	PKDREJ	RABL2B	GRAMD4	MLC1	MAPK8IP2	PLXNB2	BRD1	TBC1D22A	ATXN10	FAM19A5	NCAPH2	GTSE1	MOV10L1	TTC38	C22orf26	MIOX	TRMU	PANX2	CERK	ALG12	CRELD2	ADM2	TRABD	SELO	HDAC10	SHANK3	TUBGCP6	LOC90834	LMF2
11q14.3	5.8565e-05	1	chr11:1-135006516	hsa-mir-3167	hsa-mir-100	hsa-mir-4301	hsa-mir-34c	hsa-mir-1260b	hsa-mir-548l	hsa-mir-1304	hsa-mir-1261	hsa-mir-3166	hsa-mir-4300	hsa-mir-708	hsa-mir-326	hsa-mir-139	hsa-mir-3165	hsa-mir-548k	hsa-mir-3164	hsa-mir-3163	hsa-mir-612	hsa-mir-194-2	hsa-mir-1237	hsa-mir-1908	hsa-mir-3162	hsa-mir-130a	hsa-mir-3161	hsa-mir-3160-2	hsa-mir-129-2	hsa-mir-610	hsa-mir-3159	hsa-mir-4299	hsa-mir-302e	hsa-mir-483	hsa-mir-675	hsa-mir-4298	hsa-mir-210	ACAT1	ACP2	ACRV1	ACTN3	ADM	ADRBK1	AP2A2	APLNR	ALDH3B1	ALDH3B2	AMPD3	APBB1
[truncated: 1,478 more columns]
