# Supplementary material for: Genomic analysis of head and neck cancer cases from two high incidence regions
Source: PLoS One. 2018 Jan 29;13(1):e0191701. doi: 10.1371/journal.pone.0191701 (PMC5788352; doi:10.1371/journal.pone.0191701)
Supplement: S2 Table — (XLSX) [file pone.0191701.s006.xlsx]

## Sheet: S2. summary survival
S2 Table. Survival analysis of main demographic, clinical and genomic variables
Clinical-Demographic Characteristic	Haz. Ratio	Std. Err.	z	P>|z|	[95% Conf.	Interval]
Age	1.02935	0.0113137	2.63	0.008	1.00741	1.05176
Stage	1.1255	0.0734282	1.81	0.07	0.990406	1.27903
Nodal status	2.61	0.8	3.14	0.01	1.43	4.8
Subsite	1.06523	0.067171	1	0.316	0.941389	1.20537
Smoking status	1.11344	0.143308	0.83	0.404	0.865193	1.43293
Alcohol status	1.07018	0.0963231	0.75	0.451	0.897102	1.27664
HPV status(HPV16E6 serology)	0.82	0.38	-0.43	0.67	0.33	2.03
Genomic Alteration (Age, stage,nodal status, smoking, alcohol)	Haz. Ratio	Std. Err.	z	P>|z|	[95% Conf.	Interval]
Amplification 4p16.3	2.8	1.01	2.92	0.01	1.41	5.71
Amplification 10q22	2.44	0.93	2.34	0.02	1.16	5.14
Amplification 22q11.21	1.91	0.558141	2.24	0.03	1.08	3.38
Deletion 12p12.1	2.99	1.39	2.35	0.02	1.2	7.77
Deletion 15q14	2.12	0.66	2.41	0.024	1.15	3.91
Deletion 15q22.2	2.02	0.69	2.07	0.04	1.04	3.95
TP53 mutation status (Age, stage, nodal status, smoking, alcohol)
TP53 mutation	1.16295	0.284393	0.62	0.537	0.720121	1.8781
TP53 disruptive mutation	1.11	0.15	0.72	0.47	0.84	1.45
EAP53(*)	1.33	0.23	1.62	0.102	0.94	1.86
(*)Evolutionary action score for TP53missense mut (Neske et al, 2015)
Integrative analysis of genomic data	Haz. Ratio	Std. Err.	z	P>|z|	[95% Conf.	Interval]
SCNA group (Age, stage,nodal status, smoking, alcohol)	0.566898	0.120721	-2.67	0.008	0.373458	0.860536
